# Supplementary material for: Performance Evaluation of a Commercial Real-Time PCR Assay and of an In-House Real-Time PCR for Trypanosoma cruzi DNA Detection in a Tropical Medicine Reference Center, Northern Italy
Source: Microorganisms. 2020 Oct 30;8(11):1692. doi: 10.3390/microorganisms8111692 (PMC7692395; doi:10.3390/microorganisms8111692)
Supplement: Supplementary file 1 [file microorganisms-08-01692-s001.zip]

Archive with 1 entries (1 files):
- microorganisms-972879-supplementary.xlsx
