# Supplementary material for: Performance Evaluation of a Commercial Real-Time PCR Assay and of an In-House Real-Time PCR for Trypanosoma cruzi DNA Detection in a Tropical Medicine Reference Center, Northern Italy
Source: Microorganisms. 2020 Oct 30;8(11):1692. doi: 10.3390/microorganisms8111692 (PMC7692395; doi:10.3390/microorganisms8111692)
Supplement: Supplementary file 1 [file microorganisms-08-01692-s001.zip › microorganisms-972879-supplementary.xlsx]

## Sheet: data
ID	Sex	Age	in house SAT/K PCR (Ct)	Real Time Progenie PCR (Ct)	Country of origin	City of origin	Arrival (year) in Italy	Reasons of medical visit	AgRic_Biokit	ICT	AgLis_BiosChile	Categories of Chagas Disease
1	F	53	ud	ud	Bolivia	Sotomayor	2006	Presence of symptoms	9.1	Positive	ne	Cardiac
2	F	48	ud	ud	Bolivia	Cochabamba	2006	Asymptomatic Screening	7.06	Positive	ne	Cardiac
3	M	43	29.26 / 29.74	29.48	Brazil	un	2004	Presence of symptoms	ne	Positive	4.27	Cardiac
4	M	40	27.82 / 33.14	27	Bolivia	Sacaba	2005	Previous diagnosis	9.1	Positive	ne	Cardiac
5	F	46	ud	ud	Bolivia	Cochabamba	1993	Asymptomatic Screening	5.68	Positive	ne	Cardiac
6	M	34	28.89 / 34.32	30.44	Bolivia	Cochabamba	2004	Asymptomatic Screening	9.1	Positive	ne	Cardiac
7	F	46	ud	ud	Bolivia	Cochabamba	2001	Asymptomatic Screening	8.05	Positive	ne	Digestive
8	F	38	ud	ud	Bolivia	Sucre	2001	Asymptomatic Screening	7.08	Positive	ne	Digestive
9	M	36	ud	ud	Bolivia	Sucre	2004	Asymptomatic Screening	9	Positive	ne	Digestive
10	M	31	ud	ud	Bolivia	Cochabamba	2004	Asymptomatic Screening	5.24	Positive	ne	Digestive
11	F	33	ud	ud	Bolivia	Cochabamba	2007	Asymptomatic Screening	8.87	Positive	ne	Digestive
12	F	30	ud	ud	Bolivia	Yacuiba	2002	Asymptomatic Screening	6.26	Positive	ne	Digestive
13	M	39	ud	ud	Bolivia	Cochabamba	2002	Previous diagnosis	9.4	Positive	ne	Digestive
14	M	37	ud	ud	Bolivia	Sucre	2002	Asymptomatic Screening	8.87	Positive	ne	Digestive
15	M	29	ud	ud	Bolivia	Santa Cruz	2004	Asymptomatic Screening	7.05	Positive	ne	Digestive
16	M	36	ud	ud	Bolivia	Cochabamba	2005	Asymptomatic Screening	7.76	Positive	ne	Digestive
17	F	58	ud	ud	Bolivia	Cochabamba	2005	Presence of symptoms	9.16	Positive	ne	Digestive
18	F	52	ud	ud	Bolivia	Cochabamba	1999	Asymptomatic Screening	7.02	Positive	ne	Digestive
19	F	36	ud	ud	Bolivia	Cochabamba	2000	Previous diagnosis	9.4	Positive	ne	Digestive
20	M	47	ud	ud	Bolivia	Cochabamba	2006	Asymptomatic Screening	8.02	Positive	ne	Digestive
21	F	42	ud	ud	Bolivia	Warnes	1998	Asymptomatic Screening	8.9	Positive	ne	Indeterminate
22	F	54	ud	ud	Bolivia	Cochabamba	2005	Asymptomatic Screening	8.67	Positive	ne	Indeterminate
23	F	32	ud	ud	Bolivia	Cochabamba	2005	Asymptomatic Screening	9.1	Positive	ne	Indeterminate
24	F	34	ud	ud	Bolivia	un	2004	Screening son of positive mother	9.15	Positive	4.59	Indeterminate
25	F	27	ud	ud	Bolivia	un	2002	Screening son of positive mother	8.18	Positive	ne	Indeterminate
26	M	61	ud	ud	Bolivia	Cochabamba	2006	Asymptomatic Screening	9.18	Positive	3.55	Indeterminate
27	F	32	ud	ud	Bolivia	Santa Cruz	2007	Asymptomatic Screening	9.1	Positive	ne	Indeterminate
28	F	34	37.25	ud	Bolivia	Sucre	2007	Asymptomatic Screening	9.1	Positive	ne	Indeterminate
29	F	53	ud	ud	Bolivia	Valle Grande	2009	Asymptomatic Screening	8.01	Positive	ne	Indeterminate
30	F	41	ud	ud	Bolivia	Cochabamba	2004	Previous diagnosis	9.29	Positive	3.94	Indeterminate
31	F	31	ud	ud	Bolivia	Cochabamba	2004	un	8.88	Positive	ne	Indeterminate
32	F	49	ud	ud	Bolivia	Santa Cruz	2001	Asymptomatic Screening	9.29	Positive	4.67	Indeterminate
33	F	56	ud	ud	Bolivia	Cochabamba	2005	Asymptomatic Screening	9.18	Positive	3.72	Indeterminate
34	F	42	ud	ud	Bolivia	Cochabamba	2000	Previous diagnosis	3.97	Positive	ne	Indeterminate
35	F	44	ud	ud	Bolivia	Cochabamba	2006	Asymptomatic Screening	9.1	Positive	2.74	Indeterminate
36	F	44	ud	ud	Bolivia	Cochabamba	2007	Asymptomatic Screening	1.1	Positive	ne	Indeterminate
37	F	45	ud	ud	Bolivia	Tarija	2005	Asymptomatic Screening	9.1	Positive	ne	Indeterminate
38	F	30	ud	ud	Bolivia	un	2005	Asymptomatic Screening	8.92	Positive	4.21	Indeterminate
39	M	35	ud	ud	Bolivia	Villamontes	1999	Asymptomatic Screening	8.77	Positive	ne	Indeterminate
40	M	37	ud	ud	Bolivia	Samaipata	2006	Blood transfution	8.61	Positive	ne	Indeterminate
41	F	42	ud	ud	Bolivia	Santa Cruz	2002	un	5.96	Positive	2.2	Indeterminate
42	F	43	35.63	ud	Bolivia	Santa Cruz	2003	Asymptomatic Screening	8.82	Positive	4.79	Indeterminate
43	M	45	ud	ud	Bolivia	La Guardia	2000	un	9.07	Positive	4.29	Indeterminate
44	F	20	ud	ud	Bolivia	Cochabamba	2011	Previous diagnosis	9.15	Positive	4.01	Indeterminate
45	M	45	ud	ud	Bolivia	Cochabamba	2000	un	9.12	Positive	5.76	Indeterminate
46	F	27	ud	ud	Bolivia	Cochabamba	2003	un	4.27	Positive	2.43	Indeterminate
47	F	50	ud	ud	Bolivia	Cochabamba	1998	Previous diagnosis	7.51	Positive	ne	Indeterminate
48	M	36	ud	ud	Bolivia	Santa Cruz	2006	Previous diagnosis	7.02	Positive	ne	Indeterminate
49	F	35	ud	ud	Bolivia	Cochabamba	2004	un	4.3	Positive	ne	Indeterminate
50	F	42	ud	ud	Bolivia	Cochabamba	2002	Screening son of positive mother	4.84	Positive	1.08	Indeterminate
51	F	53	31.08	ud	Bolivia	Cochabamba	1999	Asymptomatic Screening	9.1	Positive	ne	Indeterminate
52	F	34	ud	ud	Bolivia	Paulito	2001	Previous diagnosis	8.08	ne	5.19	Indeterminate
53	F	30	ud	ud	Bolivia	Cochabamba	2005	Asymptomatic Screening	9.1	Positive	5.31	Indeterminate
54	M	43	ud	ud	Bolivia	Cochabamba	2003	Asymptomatic Screening	7.63	Positive	ne	Indeterminate
55	F	55	31.06	ud	Bolivia	Cochabamba	2004	Asymptomatic Screening	9.1	Positive	ne	Indeterminate
56	M	55	32.61 / 32.11	30.11	Bolivia	Cochabamba	2003	Previous diagnosis	7.02	Positive	ne	Indeterminate
57	F	47	ud	ud	Bolivia	Santa Cruz	2007	Previous diagnosis	0.09	Negative	ne	Negative
58	F	44	ud	ud	Bolivia	Cochabamba	2003	Asymptomatic Screening	0.04	Negative	ne	Negative
59	F	12	ud	ud	Bolivia	Cochabamba	2002	Screening son of positive mother	0.01	Negative	ne	Negative
60	M	21	ud	ud	Bolivia	Cochabamba	2009	Previous diagnosis	0.07	Negative	ne	Negative
61	F	17	ud	ud	Bolivia	Cochabamba	2004	Asymptomatic Screening	0.23	Negative	ne	Negative
62	F	51	ud	ud	Bolivia	Cochabamba	2005	Previous diagnosis	0.1	Negative	0.17	Negative
63	F	35	ud	ud	Italy	na	na	na	0.2	ne	0	Healthy Control
64	M	33	ud	ud	Italy	na	na	na	0.03	ne	0	Healthy Control
65	M	44	ud	ud	Italy	na	na	na	0.03	ne	0.02	Healthy Control
66	F	45	ud	ud	Italy	na	na	na	0.09	ne	0.08	Healthy Control
67	M	49	ud	ud	Italy	na	na	na	0.62	ne	0.02	Healthy Control
68	F	44	ud	ud	Italy	na	na	na	0.07	ne	0.02	Healthy Control
69	F	25	ud	ud	Italy	na	na	na	0.19	ne	0	Healthy Control
70	F	60	ud	ud	Italy	na	na	na	0.03	ne	0.01	Healthy Control
71	F	29	ud	ud	Italy	na	na	na	0.03	ne	0.06	Healthy Control
72	F	35	ud	ud	Italy	na	na	na	0.03	ne	0.08	Healthy Control
73	F	46	ud	ud	Italy	na	na	na	0.13	ne	0.01	Healthy Control
74	M	30	ud	ud	Italy	na	na	na	0.12	ne	0.01	Healthy Control
75	F	31	ud	ud	Italy	na	na	na	0.07	ne	0	Healthy Control

## Sheet: legend
	Sex F	Sex M	ud	un	na	ne
	Femenine	Masculine	Undetermined	Unknown	Not Apllicable	Not Executed
	ELISA
	AgRic_Biokit	AgLis_BiosChile
	Positrive ≥1,1	Positrive ≥ 1,1
	Grey zone 1,1<x>0,9	Grey zone 1,1<x>0,9
	Negative < 0,9	Negative < 0,9
